# Supplementary material for: Experiment-based computational model predicts that IL-6 classic and trans-signaling exhibit similar potency in inducing downstream signaling in endothelial cells
Source: NPJ Syst Biol Appl. 2023 Sep 21;9:45. doi: 10.1038/s41540-023-00308-2 (PMC10514195; doi:10.1038/s41540-023-00308-2)
Supplement: Supplementary file 2 — Supplementary Tables [file 41540_2023_308_MOESM2_ESM.xlsx]

## Sheet: Supplementary Table 1
Supplementary Table 1. List of model reactions.
	Reactions	Kinetic rates		Reaction rates
R1	IL6 + IL6R <-> IL6:IL6R	p1cl	p2cl	p1cl * IL6 * IL6R - p2cl * IL6_IL6R
R2	IL6:IL6R + IL6:IL6R + gp130 + gp130 <-> Rcomplex	p3cl	p4cl	p3cl * (IL6_IL6R)^2 * (gp130)^2 - p4cl * Rcomplex
R3	IL6 + sIL6R <-> IL6:sIL6R	p1tr	p2tr	p1tr * IL6 *sIL6R - p2tr * IL6_sIL6R
R4	IL6:sIL6R + IL6:sIL6R + gp130 + gp130 <-> Rcomplex	p3tr	p4tr	p3tr * (IL6_sIL6R)^2 * (gp130)^2 - p4tr * Rcomplex
R5	pSTAT3 ->SOCS3mRNA_1	p9		p9 * (pSTAT3)^2 *(1nM +pSTAT3)
R6	SOCS3mRNA_1 -> SOCS3mRNA_2	pdelay1		pdelay1 * SOCS3mRNA_1
R7	SOCS3mRNA_2 -> SOCS3mRNA	pdelay1		pdelay1 * SOCS3mRNA_2
R8	SOCS3mRNA->	p10		p10 * SOCS3mRNA
R9	SOCS3mRNA->SOCS3_1	p11		p11 * SOCS3mRNA
R10	SOCS3_1 -> SOCS3_2	pdelay2		pdelay2 * SOCS3_1
R11	SOCS3_2 -> SOCS3	pdelay2		pdelay2 * SOCS3_2
R12	SOCS3 ->	p12		p12*SOCS3
R13	Raf + [Ras-GTP] <-> [Raf:Ras-GTP]	k_aRafRasGTP	kd_aRafRasGTP	k_aRafRasGTP*Raf*Ras_GTP-kd_aRafRasGTP*Raf_Ras_GTP
R14	[Raf:Ras-GTP] <-> Raf_a + [Ras_a-GTP]	kd_RafRasGTP	kd_rRafRasGTP	kd_RafRasGTP*Raf_Ras_GTP-kd_rRafRasGTP*aRaf*aRas_GTP
R15	Raf_a + Ptase1 <-> [Raf_a:Ptase1]	k_dpRaf	kd_dpRaf	k_dpRaf*aRaf*Ptase1-kd_dpRaf*aRaf_Ptase1
R16	[Raf_a:Ptase1] -> Raf + Ptase1	ked		ked*aRaf_Ptase1
R17	MEK + Raf_a <-> [MEK:Raf_a]	k_aMEKRaf	kd_aMEKRaf	k_aMEKRaf*MEK*aRaf-kd_aMEKRaf*MEK_aRaf
R18	[MEK:Raf_a] -> MEK_p + Raf_a	ked_MEKRaf		ked_MEKRaf*MEK_aRaf
R19	MEK_p + Raf_a <-> [MEK_p:Raf_a]	k_aMEKRaf	kd_aMEKRaf	k_aMEKRaf*pMEK*aRaf-kd_aMEKRaf *pMEK_aRaf
R20	[MEK_p:Raf_a] -> MEK_p_p + Raf_a	ked_MEKRaf2		ked_MEKRaf2*pMEK_aRaf
R21	ppMEK + Ptase2 <-> ppMEK:Ptase2	k_dpMEK_pp	kd_dpMEK_pp	k_dpMEK_pp*MEKpp*Ptase2-kd_dpMEK_pp*ppMEK_Ptase2
R22	ppMEK:Ptase2 -> pMEK+Ptase2	ked2		ked2*ppMEK_Ptase2
R23	pMEK +Ptase2 <-> pMEK:Ptase2	k_dpMEK_p	kd_dpMEK_p	k_dpMEK_p*pMEK*Ptase2-kd_dpMEK_p*pMEK_Ptase2
R24	pMEK:Ptase2 -> MEK +Ptase2	ked2		ked2*pMEK_Ptase2
R25	ERK + ppMEK <-> ERK:ppMEK	k_aERKMEK	kd_aERKMEK	k_aERKMEK*MEKpp*ERK - kd_aERKMEK*MEKpp_ERK
R26	ERK:ppMEK -> pERK + ppMEK	ked_ERKMEKpp		ked_ERKMEKpp*MEKpp_ERK
R27	pERK + ppMEK <-> pERK:ppMEK	k_aERKMEK	kd_aERKMEK	k_aERKMEK*pERK*MEKpp - kd_aERKMEK*pERK_ppMEK
R28	pERK:ppMEK ->ppERK+ppMEK	ked_ERKpMEKpp		ked_ERKpMEKpp*pERK_ppMEK
R29	ppERK+Ptase3 <-> ppERK:Ptase3	k_dpERKpp	kd_dpERKpp	k_dpERKpp*ERKpp*Ptase3-kd_dpERKpp*ppERK_Ptase3
R30	ppERK:Ptase3 -> pERK + Ptase3	ked3		ked3*ppERK_Ptase3
R31	pERK + Ptase3 <-> pERK:Ptase3	k_dpERKp	kd_dpERKp	k_dpERKp*pERK*Ptase3-kd_dpERKp*pERK_Ptase3
R32	pERK:Ptase3 -> ERK + Ptase3	ked3		ked3*pERK_Ptase3
R33	PIP3+PTEN<->PIP3:PTEN	k_aPTEN	kd_aPTEN	k_aPTEN*PIP3*PTEN-kd_aPTEN*PIP3_PTEN
R34	PIP3:PTEN->PIP2+PTEN	k_fPIP2		k_fPIP2*PIP3_PTEN
R35	PIP3+Akt<->PIP3:Akt	k_aAkt	kd_aAkt	k_aAkt*PIP3*Akt-kd_aAkt*PIP3_Akt
R36	PIP3:Akt+PDK1<->PIP3:Akt:PDK1	k_aPDK1	kd_aPDK1	k_aPDK1*PIP3_Akt*PDK1-kd_aPDK1*PIP3_Akt_PDK1
R37	PIP3:Akt:PDK1->pAkt+PIP3:PDK1	k_fAkt_p		k_fAkt_p*PIP3_Akt_PDK1
R38	[PIP3:PDK1] -> PIP3 + PDK1	k_fPIP3PDK1		k_fPIP3PDK1*PIP3_PDK1
R39	PIP3 + pAkt <-> [PIP3:pAkt]	k_aAkt	kd_aAkt	k_aAkt*PIP3*pAkt- kd_aAkt*PIP3_pAkt
R40	[PIP3:pAkt] + PDK1 <-> [PIP3:pAkt:PDK1]	k_aPDK1	kd_aPDK1	k_aPDK1 *PIP3_pAkt*PDK1-kd_aPDK1 *PIP3_pAkt_PDK1
R41	[PIP3:pAkt:PDK1] -> ppAkt + [PIP3:PDK1]	k_fAkt_p		k_fAkt_p*PIP3_pAkt_PDK1
R42	ppAkt + PP2A <-> [ppAkt:PP2A]	k_aPP2A	kd_aPP2A	k_aPP2A *ppAkt*PP2A-kd_aPP2A *ppAkt_PP2A
R43	[ppAkt:PP2A] -> pAkt + PP2A	k_fAkt_pPP2A		k_fAkt_pPP2A * ppAkt_PP2A
R44	pAkt + PP2A <-> [pAkt:PP2A]	k_aPP2A	kd_aPP2A	k_aPP2A *pAkt*PP2A-kd_aPP2A *pAkt_PP2A
R45	[pAkt:PP2A] -> Akt + PP2A	k_fAkt_pPP2A		k_fAkt_pPP2A *pAkt_PP2A
R46	ppAkt + PP2Aoff <-> [ppAkt:PP2Aoff]	k_aPP2Aoff	kd_aPP2Aoff	k_aPP2Aoff *ppAkt*PP2Aoff-kd_aPP2Aoff *ppAkt_PP2Aoff
R47	[ppAkt:PP2Aoff] -> ppAkt + PP2A	k_fPP2A		k_fPP2A *ppAkt_PP2Aoff
R48	Rcomplex (+ SOCS3) -> Rcomplex_a	p5	p13	p5 * Rcomplex/(1 +p13*SOCS3)
R49	Rcomplex_a -> Rcomplex	p6		p6*Rcomplex_a
R50	Rcomplex_a +STAT3 <-> pSTAT3	p7	p8	p7*Rcomplex_a *STAT3 - p8 * pSTAT3
R51	Rcomplex_a + Ras-GDP <-> Rcomplex_a :Ras-GDP	kf35	kr35	kf35* Rcomplex_a * Ras_GDP - kr35* Rcomplex_a_Ras_GDP
R52	Rcomplex_a:Ras-GDP <-> Rcomplex_a + Ras-GTP	kf36	kr36	kf36 * Rcomplex_a_Ras_GDP - kr36 * Rcomplex_a * Ras_GTP
R53	Rcomplex_a + PI3K <-> Rcomplex_a:pPI3K	k_1PI3K	kd_1PI3K	k_1PI3K*Rcomplex_a * PI3K - kd_1PI3K * Rcomplex_a_pPI3K
R54	Rcomplex_a:pPI3K +PIP2 <-> Rcomplex_a:pPI3K:PIP2	k_aPIP2	kd_aPIP2	k_aPIP2 * Rcomplex_a_pPI3K * PIP2 - kd_aPIP2 * Rcomplex_a_pPI3K_PIP2
R55	Rcomplex_a:pPI3K:PIP2 -> Rcomplex_a:pPI3K + PIP3	k_fPIP3		k_fPIP3* Rcomplex_a_pPI3K_PIP2

## Sheet: Supplementary Table 2
Supplementary Table 2. List of species with non-zero initial concentrations.
Names	Initial Amount (nM)	Lower bound for sensitivity analysis for fitting	Upper bound for sensitivity analysis for fitting	References
IL6R	1.8	0.018	180	(Reeh et al., 2019)
STAT3	1000	10	100000	(Singh et al., 2006)
Ras_GDP	18900	189	1890000	(Song & Finley, 2020)
PI3K	2.58	0.0258	258	(Song & Finley, 2020)
MEK	3650	36.5	365000	(Song & Finley, 2020)
ERK	3490	34.9	349000	(Song & Finley, 2020)
Ptase2	370	3.7	37000	(Song & Finley, 2020)
Ptase3	1660	16.6	166000	(Song & Finley, 2020)
Raf	66.4	0.664	6640	(Song & Finley, 2020)
Ptase1	66.4	0.664	6640	(Song & Finley, 2020)
PTEN	581	5.81	58100	(Song & Finley, 2020)
Akt	2370	23.7	237000	(Song & Finley, 2020)
PDK1	1580	15.8	158000	(Song & Finley, 2020)
PP2A	2.47	0.0247	247	(Song & Finley, 2020)
PP2Aoff	106	1.06	10600	(Song & Finley, 2020)
PIP2	22100	221	2210000	(Song & Finley, 2020)
gp130	46.8059	[IL6R]*ratio4*0.01	[IL6R]*ratio4*100	Calculated
pAkt_basal	1	0.01	100	Fitted
pERK_basal	1	0.01	100	Fitted
Here ratio4 is ratio of gp130 and IL-6R (gp130/IL-6R)
ratio4 = gp130/IL-6R = 0.04 nM /0.0015 nM = 26
(Zegeye et al., 2018)

## Sheet: Supplementary Table 3
Supplementary Table 3. List of model parameters.
	Parameters	Name of reaction parameter is associated with (From Table S1)	Description of parameter	Values	Lower bound for sensitivity analysis for fitting	Upper bound for sensitivity analysis for fitting	Units	References
1	p1cl	R1	Association of IL-6:IL-6R	0.125417	0.000833333	0.25	nM-1s-1	(Reeh et al., 2019)
2	p2cl	R1	Dissociation of IL-6:IL-6R	2.25002	4.16667e-05	4.5	s-1	(Reeh et al., 2019)
3	p3cl	R2	Association of (IL-6:IL-6R:gp130)2	0.0841667	0.00166667	0.166667	nM-3s-1	(Reeh et al., 2019)
4	p4cl	R2	Dissociation of (IL-6:IL-6R:gp130)2	0.004175	1.66667e-05	0.00833333	s-1	(Reeh et al., 2019)
5	p1tr	R3	Association of IL-6:sIL-6R	0.125417	0.000833333	0.25	nM-1s-1	(Reeh et al., 2019)
6	p2tr	R3	Dissociation of IL-6:sIL-6R	2.25002	4.16667e-05	4.5	s-1	(Reeh et al., 2019)
7	p3tr	R4	Association of (IL-6:sIL-6R:gp130)2	0.005275	0.00138333	0.00916667	nM-3s-1	(Reeh et al., 2019)
8	p4tr	R4	Dissociation of (IL-6:sIL-6R:gp130)2	9.15833e-05	1.65e-05	0.000166667	s-1	(Reeh et al., 2019)
9	p5	R48	Activation of Rcomplex	0.041675	1.66667e-05	0.0833333	s-1	(Reeh et al., 2019)
10	p13	R48	Negative feedback inhibition	150.5	1	300	a.u.-1	(Reeh et al., 2019)
11	p6	R49	Deactivation of Rcomplex	0.833417	0.000166667	1.66667	s-1	(Reeh et al., 2019)
12	p7	R50	Phosphorylation of STAT3	0.0445833	0.00583333	0.0833333	nM-1s-1	(Reeh et al., 2019)
13	p8	R50	Dephosphorylation of STAT3	0.0085	0.000333333	0.0166667	s-1	(Reeh et al., 2019)
14	p9	R5	Transcription of SOCS3 mRNA	0.003075	0.000316667	0.00583333	nM-3s-1	(Reeh et al., 2019)
15	p10	R8	Degradation of SOCS3 mRNA	0.126667	0.02	0.233333	s-1	(Reeh et al., 2019)
16	p11	R9	Translation of SOCS3 protein	0.0870833	0.0075	0.166667	s-1	(Reeh et al., 2019)
17	pdelay1	R6, R7	Transcriptional delay	0.00283333	0.000666667	0.005	s-1	(Reeh et al., 2019)
18	pdelay2	R10, R11	Translational delay	0.00316667	0.00133333	0.005	s-1	(Reeh et al., 2019)
19	p12	R12	Degradation of SOCS3 protein	0.00883333	0.001	0.0166667	s-1	(Reeh et al., 2019)
20	kf35	R51	aRcomplex and Ras-GDP association rate	0.015	0.00015	1.5	nM-1s-1	(Singh et al., 2006)
21	kr35	R51	aRcomplex:Ras-GDP dissociation rate	1.3	0.013	130	s-1	(Singh et al., 2006)
22	kf36	R52	Ras-GTP activation rate	0.5	0.005	50	s-1	(Singh et al., 2006)
23	kr36	R52	Ras-GTP deactivation rate	0.0001	1e-06	0.01	nM-1s-1	(Singh et al., 2006)
24	k_aRafRasGTP	R13	Raf and Ras-GTP association rate	0.000999	9.99e-06	0.0999	nM-1s-1	(Song & Finley, 2020)
25	kd_aRafRasGTP	R13	Raf:Ras-GTP dissociation rate	0.0053	5.3e-05	0.53	s-1	(Song & Finley, 2020)
26	kd_RafRasGTP	R14	Raf activation rate	1	0.01	100	s-1	(Song & Finley, 2020)
27	kd_rRafRasGTP	R14	Raf reverse activation rate	0.000698	6.98e-06	0.0698	nM-1s-1	(Song & Finley, 2020)
28	k_dpRaf	R15	Raf_a and Ptase1 association rate	0.000119	1.19e-06	0.0119	s-1	(Song & Finley, 2020)
29	kd_dpRaf	R15	Raf_a:Pase1 dissociation rate	0.2	0.002	20	s-1	(Song & Finley, 2020)
30	ked	R16	aRaf deactivation rate	1	0.01	100	s-1	(Song & Finley, 2020)
31	k_aMEKRaf	R17, R19	MEK and Raf_a association rate	0.0102	0.000102	1.02	nM-1s-1	(Song & Finley, 2020)
32	kd_aMEKRaf	R17, R19	MEK:Raf_a dissociation rate	0.183	0.00183	18.3	s-1	(Song & Finley, 2020)
33	ked_MEKRaf	R18	MEK phosphorylation rate	35	0.35	3500	s-1	(Song & Finley, 2020)
34	ked_MEKRaf2	R20	pMEK phosphorylation rate	0.29	0.0029	29	s-1	(Song & Finley, 2020)
35	k_dpMEK_pp	R21	ppMEK and Ptase2 association rate	0.143	0.00143	14.3	nM-1s-1	(Song & Finley, 2020)
36	kd_dpMEK_pp	R21	ppMEK:Ptase2 dissociation rate	0.383	0.00383	38.3	s-1	(Song & Finley, 2020)
37	ked2	R22, R24	ppMEK/pMEK dephosphorylation rate	0.0058	5.8e-05	0.58	s-1	(Song & Finley, 2020)
38	k_dpMEK_p	R23	pMEK and Ptase2 association rate	0.0025	2.5e-05	0.25	nM-1s-1	(Song & Finley, 2020)
39	kd_dpMEK_p	R23	pMEK:Ptase2 dissociation rate	0.05	0.0005	5	s-1	(Song & Finley, 2020)
40	k_aERKMEK	R25, R27	ERK/pERK and ppMEK association rate	0.0011	1.1e-05	0.11	nM-1s-1	(Song & Finley, 2020)
41	kd_aERKMEK	R25, R27	ERK:ppMEK/pERK:ppMEK dissociation rate	0.00335	3.35e-05	0.335	s-1	(Song & Finley, 2020)
42	ked_ERKMEKpp	R26	ERK phosphorylation rate	160	1.6	16000	s-1	(Song & Finley, 2020)
43	ked_ERKpMEKpp	R28	pERK phosphorylation rate	0.57	0.0057	57	s-1	(Song & Finley, 2020)
44	k_dpERKpp	R29	ppERK and Ptase3 association rate	0.00825	8.25e-05	0.825	nM-1s-1	(Song & Finley, 2020)
45	kd_dpERKpp	R29	ppERK:Ptase3 dissociation rate	5.76	0.0576	576	s-1	(Song & Finley, 2020)
46	ked3	R30, R32	ppERK/pERK dephosphorylation rate	1.71	0.0171	171	s-1	(Song & Finley, 2020)
47	k_dpERKp	R31	pERK and Ptase3 association rate	0.0005	5e-06	0.05	nM-1s-1	(Song & Finley, 2020)
48	kd_dpERKp	R31	pERK:Ptase3 dissociation rate	5	0.05	500	s-1	(Song & Finley, 2020)
49	k_1PI3K	R53	Rcomplex_a and PI3K association rate	0.0869102	0.000869102	8.69102	nM-1s-1	(Song & Finley, 2020)
50	kd_1PI3K	R53	Rcomplex_a:pPI3K dissociation rate	0.2	0.002	20	s-1	(Song & Finley, 2020)
51	k_aPIP2	R54	Rcomplex_a:pPI3K and PIP2 association rate	0.00301	3.01e-05	0.301	nM-1s-1	(Song & Finley, 2020)
52	kd_aPIP2	R54	Rcomplex_a:pPI3K:PIP2 dissociation rate	0.1	0.001	10	s-1	(Song & Finley, 2020)
53	k_fPIP3	R55	PIP3 activation rate	0.2	0.002	20	s-1	(Song & Finley, 2020)
54	k_aPTEN	R33	PIP3 and PTEN association rate	0.00301	3.01e-05	0.301	nM-1s-1	(Song & Finley, 2020)
55	kd_aPTEN	R33	PIP3:PTEN dissociation rate	0.1	0.001	10	s-1	(Song & Finley, 2020)
56	k_fPIP2	R34	PIP3 dephosphorylation rate	0.1	0.001	10	s-1	(Song & Finley, 2020)
57	k_aAkt	R35, R39	PIP3+Akt/pAkt association rate	0.157	0.00157	15.7	nM-1s-1	(Song & Finley, 2020)
58	kd_aAkt	R35, R39	PIP3:Akt/PIP3:pAkt dissociation rate	0.1	0.001	10	s-1	(Song & Finley, 2020)
59	k_aPDK1	R36, R40	PIP3:Akt/PIP3:pAkt and PDK1 association rate	0.0403	0.000403	4.03	nM-1s-1	(Song & Finley, 2020)
60	kd_aPDK1	R36, R40	PIP3:Akt:PDK1/PIP3:pAkt:PDK1 dissociation rate	0.1	0.001	10	s-1	(Song & Finley, 2020)
61	k_fAkt_p	R37, R41	Akt/pAkt phosphorylation rate	1	0.01	100	s-1	(Song & Finley, 2020)
62	k_fPIP3PDK1	R38	PIP3:PDK1 dissociation rate	0.2	0.002	20	s-1	(Song & Finley, 2020)
63	k_aPP2A	R42, R44	pAkt/ppAkt and PP2A association rate	0.00102	1.02e-05	0.102	nM-1s-1	(Song & Finley, 2020)
64	kd_aPP2A	R42, R44	pAkt:PP2A/ppAkt:PP2A dissociation rate	0.1	0.001	10	s-1	(Song & Finley, 2020)
65	k_fAkt_pPP2A	R43, R45	pAkt/ppAkt dephosphorylation rate	1.5	0.015	150	s-1	(Song & Finley, 2020)
66	k_aPP2Aoff	R46	ppAkt and PP2Aoff association rate	5e-06	5e-08	0.0005	nM-1s-1	(Song & Finley, 2020)
67	kd_aPP2Aoff	R46	ppAkt:PP2Aoff dissociation rate	0.5	0.005	50	s-1	(Song & Finley, 2020)
68	k_fPP2A	R47	PP2A activation rate	0.1	0.001	10	s-1	(Song & Finley, 2020)

## Sheet: Supplementary Table 4
Supplementary Table 4. The PRCC values
Initial concentrations	PRCC values
IL6R	0.98433
PI3K	0.89721
PP2A	0.733723
pERK_basal	0.610393
Akt	0.452916
MEK	0.40963
ERK	-0.490946
PTEN	-0.514254
Ras_GDP	-0.532897
PIP2	-0.536553
PP2Aoff	-0.567963
pAkt_basal	-0.592543
STAT3	-0.899417
Parameters	PRCC values
p1tr	0.898528
p1cl	0.896059
ked3	0.66378
p3cl	0.655846
p7	0.522195
kf35	0.455913
k_aMEKRaf	0.44903
k_dpERKp	0.448726
p3tr	0.448092
p12	0.442898
p5	0.440681
k_aPIP2	-0.413873
p9	-0.437781
k_aAkt	-0.441503
p11	-0.447278
k_dpRaf	-0.450606
p13	-0.483602
p8	-0.594958
k_aERKMEK	-0.611416
p6	-0.659465
p2tr	-0.846799
p2cl	-0.860628

## Sheet: Supplementary Table 5
Supplementary Table 5. Fitted initial concentrations and parameters.
Set	Units	Lower bound	Upper bound	1
Error				31.2331
IL6R	nM	0.018	180	2.36508
PI3K	nM	0.0258	258	0.290582
PP2A	nM	0.0247	247	171.65
Akt	nM	23.7	237000	2370000
MEK	nM	36.5	365000	5.18015
ERK	nM	34.9	349000	3.48451e+06
PTEN	nM	5.81	58100	13129.1
Ras_GDP	nM	189	1890000	63.7314
PIP2	nM	221	2210000	25424.5
PP2Aoff	nM	1.06	10600	14.9492
STAT3	nM	10	100000	1
ked3	s-1	0.0171	171	0.186545
kf35	nM-1s-1	0.00015	1.5	0.00015001
k_aMEKRaf	nM-1s-1	0.000102	1.02	0.0302102
k_dpERKp	nM-1s-1	5e-06	0.05	6.48225e-06
p12	s-1	0.001	0.0166667	0.00100005
k_aPIP2	nM-1s-1	3.01e-05	0.301	3.7168e-05
p9	nM-3s-1	0.000316667	0.00583333	0.00163607
k_aAkt	nM-1s-1	0.00157	15.7	0.00347699
p11	s-1	0.0075	0.166667	0.007501
k_dpRaf	s-1	1.19e-06	0.0119	0.0114179
p13	a.u.-1	1	300	300
p8	s-1	0.000333333	0.0166667	0.000333334
k_aERKMEK	nM-1s-1	1.1e-05	0.11	1.10032e-05
p6	s-1	0.000166667	1.66667	1.66667
p2cl	s-1	0.0627083	6.27083	6.27083
pERK_basal	nM	0.0001	100	0.00029477
pAkt_basal	nM	0.0001	100	1.01194e-05

## Sheet: Supplementary Table 6
Supplementary Table 6. Fitted initial concentrations and parameters with adjusted bounds.
Set	Units	Lower bound	Upper bound	1	2	3	4	5	6	7	8	9	10	11	12
Error				26.5271	28.7351	30.0777	30.2824	32.8237	26.5281	26.911	32.7692	26.911	28.7351	33.8024	28.0486
IL6R	nM	0.00236508	2365.08	6.26617	6.52628	6.14372	6.15596	6.33367	6.73276	6.3403	6.5894	6.3403	6.52628	6.70049	6.65405
PI3K	nM	0.000290582	290.582	0.000356471	0.194581	0.00875214	0.0542233	0.00181323	0.128958	0.0124518	0.000757482	0.0124518	0.194581	0.0386906	0.00881748
PP2A	nM	0.17165	171650	15.3647	126271	0.289556	0.258365	7.16244	319.301	0.526962	0.295297	0.526962	126271	0.283926	11.9669
Akt	nM	2370	2370000000	3999.64	8071.33	1.36526e+06	119405	5980.59	1.65589e+06	6843.78	33631.7	6843.78	8071.33	3.04107e+06	1.55081e+07
MEK	nM	0.00518015	5180.15	1.11546	50.4236	0.409159	135.901	389.663	97.3542	17.4568	56.1026	17.4568	50.4236	1892.3	4.96635
ERK	nM	3484.51	3.48451e+09	137536	4.18762e+07	4132.07	1.71481e+06	72734.6	2.8962e+06	5218.44	2.40002e+06	5218.44	4.18762e+07	3856.81	3682.38
PTEN	nM	13.1291	1.31291e+07	69.7114	22.113	9.66061e+06	90.2632	257968	42.0046	328.719	31.9218	328.719	22.113	273.756	98.8225
Ras_GDP	nM	0.0637314	63731.4	79.502	4.22512	15.1782	0.0919365	1.29331	0.561406	0.777926	0.611328	0.777926	4.22512	55538.6	29374.3
PIP2	nM	25.4245	2.54245e+07	89.7952	171.995	16435.2	112751	1.21664e+07	212909	37.5902	1075.02	37.5902	171.995	72740.1	471.866
PP2Aoff	nM	0.0149492	14949.2	0.0185679	12462.1	203.618	0.203222	0.0193337	14832.8	5363.82	0.0881116	5363.82	12462.1	11334.1	3643.23
STAT3	nM	0.001	1000	6.52238	6.75897	6.37676	6.38659	6.5906	6.99881	6.59922	6.87271	6.59922	6.75897	6.98733	6.93737
ked3	s-1	0.000186545	186.545	0.00204138	0.855074	0.00112337	4.10897	168.017	1.12459	0.0999919	0.000638802	0.0999919	0.855074	186.544	0.00114379
kf35	nM-1s-1	1.5001e-07	0.15001	1.28285e-05	1.79101e-07	2.30429e-05	0.00107432	0.000815744	0.00379776	0.00527011	2.2802e-05	0.00527011	1.79101e-07	2.11945e-07	6.51732e-07
k_aMEKRaf	nM-1s-1	3.02102e-05	30.2102	0.0368859	1.57605	0.091067	3.62427	0.00320785	0.00867334	0.000564264	0.0274663	0.000564264	1.57605	18.3097	0.0020851
k_dpERKp	nM-1s-1	6.48225e-09	0.00648225	0.00125899	2.68045e-06	0.00279146	7.49243e-07	2.24272e-07	1.99143e-06	1.85127e-05	0.00487494	1.85127e-05	2.68045e-06	2.59606e-07	0.00401739
p12	s-1	1.00005e-06	1.00005	0.996213	0.380701	0.374349	0.199049	0.671777	0.209059	0.979117	0.83652	0.979117	0.380701	0.536939	0.797073
k_aPIP2	nM-1s-1	3.7168e-08	0.037168	0.0153105	0.000323665	1.10995e-05	4.18201e-08	5.0123e-07	1.03598e-06	0.0371373	0.000114381	0.0371373	0.000323665	6.44422e-08	0.000102554
p9	nM-3s-1	1.63607e-06	1.63607	0.73123	5.7242e-05	0.0822181	0.0720233	0.00120774	0.0275026	0.0180991	0.0570766	0.0180991	5.7242e-05	0.388613	0.00150919
k_aAkt	nM-1s-1	3.47699e-06	3.47699	0.0113405	0.00348893	0.215168	1.69433e-05	3.29745	2.45635e-05	0.000573684	2.57491e-05	0.000573684	0.00348893	3.48896e-06	8.78271e-06
p11	s-1	7.501e-06	7.501	0.0020629	0.362156	6.6038	2.84377	0.1646	0.000343416	0.00108403	0.000250101	0.00108403	0.362156	1.84829	0.0986255
k_dpRaf	s-1	1.14179e-05	11.4179	1.93034e-05	0.0647396	2.21319e-05	0.000611573	6.34711e-05	1.38653e-05	1.29983e-05	5.56949e-05	1.29983e-05	0.0647396	0.966246	1.91709e-05
p13	a.u.-1	0.3	300000	4051.06	109053	4.4524	6.48921	20723.4	114063	297519	299886	297519	109053	3.63325	27776.4
p8	s-1	3.33334e-07	0.333334	0.000394669	0.00106042	0.000395852	0.000512712	0.000635788	0.00107759	0.000534381	0.000436633	0.000534381	0.00106042	0.000399389	0.000514997
k_aERKMEK	nM-1s-1	1.10032e-08	0.0110032	2.70465e-07	0.00368343	6.97229e-08	1.5907e-07	1.25167e-08	3.2108e-08	9.96947e-08	0.00031	9.96947e-08	0.00368343	3.10837e-08	6.91583e-06
p6	s-1	0.00166667	1666.67	0.0159283	0.00577698	0.0159819	0.0118021	0.00970259	0.00610748	0.0118739	0.0158285	0.0118739	0.00577698	0.0176282	0.0129456
p2cl	s-1	3.13541	313.541	57.5842	60.9692	55.7442	55.9852	58.5367	65.1037	58.5872	62.3866	58.5872	60.9692	64.0603	63.2834
pERK_basal	nM	2.9477e-07	0.29477	0.000953768	0.000718157	1.96907e-06	0.149777	8.55829e-05	0.0283072	3.08621e-07	0.124849	3.08621e-07	0.000718157	0.187506	0.00364436
pAkt_basal	nM	1.01194e-08	0.0101194	2.25968e-06	2.35054e-08	8.48984e-07	3.56477e-07	6.59863e-05	1.07367e-06	0.0005762	1.1211e-07	0.0005762	2.35054e-08	1.29979e-08	1.10608e-08

## Sheet: Supplementary Table 7
Supplementary Table 7. Statistics of comparing maximum responses using a one-tailed two-sample t-test without assuming equal variances for Figure 4
		Confidence Intervals	Effects Size	Degrees of Freedom	P Value
Trans vs Classic	pSTAT3	3.42 - 3.70	3.55978	15.2566	8.45681e-19
	pAkt	0.72 - 4.32	2.52168	11.1434	0.00709909
	pERK	-2.82- 12.17	4.67528	11.0007	0.11105
Overall vs Classic	pSTAT3	3.42 - 3.70	3.56	15.26	8.45799e-19
	pAkt	0.72 - 4.30	2.50793	11.1448	0.00712346
	pERK	-2.69 -11.71	4.50924	11.0007	0.11022
Overall vs Trans	pSTAT3	-0.19 - 0.19	-2.39355e-05	22	0.500105
	pAkt	-2.55 - 2.52	-0.0137431	21.9995	0.504437
	pERK	-10.56 -10.22	-0.16604	21.9649	0.513071

## Sheet: Supplementary Table 8
Supplementary Table 8. Statistics of comparing maximum reaction rates using a one-tailed two-sample t-test without assuming equal variances for Figure 5
		Confidence Intervals	Effects Size	Degrees of Freedom	P Value
Trans vs Classic	R3 vs R1	-2.62 - 2.62	0	22	0.5
	R4 vs R2	38.24 - 40.15	39.1997	11.0005	3.66695e-17
Overall vs Classic	R1 vs R1	-2.62 - 2.62	0	22	0.5
	R2 vs R2	-1.38 - -1.28	-1.3314	11.1807	1
Overall vs Trans	R3 vs R3	-2.62 - 2.62	0	22	0.5
	R4 vs R4	-1.72 - 0.98	-0.374071	21.9999	0.714363

## Sheet: References
References
Reeh H, Rudolph N, Billing U, Christen H, Streif S, Bullinger E, et al. Response to IL-6 trans- and IL-6 classic signalling is determined by the ratio of the IL-6 receptor α to gp130 expression: fusing experimental insights and dynamic modelling. Cell Commun Signal. 2019 Dec;17(1):46.
Singh A, Jayaraman A, Hahn J. Modeling regulatory mechanisms in IL-6 signal transduction in hepatocytes. Biotechnol Bioeng. 2006 Dec 5;95(5):850–62.
Song M, Finley SD. ERK and Akt exhibit distinct signaling responses following stimulation by pro-angiogenic factors. Cell Commun Signal. 2020 Dec;18(1):114.
Zegeye MM, Lindkvist M, Fälker K, Kumawat AK, Paramel G, Grenegård M, et al. Activation of the JAK/STAT3 and PI3K/AKT pathways are crucial for IL-6 trans-signaling-mediated pro-inflammatory response in human vascular endothelial cells. Cell Commun Signal. 2018 Dec;16(1):55
